# Supplementary material for: Clinical Outcomes and Exploratory Longitudinal CTL/Vβ Repertoire Remodeling in Patients with Relapsed or Refractory Large B-Cell Lymphoma and Follicular Lymphoma Treated with Epcoritamab
Source: Int J Mol Sci. 2026 Jun 5;27(11):5132. doi: 10.3390/ijms27115132 (PMC13257122; doi:10.3390/ijms27115132)
Supplement: Supplementary file 1 [file ijms-27-05132-s001.zip]

Archive with 1 entries (1 files):
- ijms-4310941-supplementary.pdf
